# Supplementary material for: Bilateral Parkinson’s disease model rats exhibit hyperalgesia to subcutaneous formalin administration into the vibrissa pad
Source: PLoS One. 2019 Dec 5;14(12):e0225928. doi: 10.1371/journal.pone.0225928 (PMC6894844; doi:10.1371/journal.pone.0225928)
Supplement: S1 File — (XLSX) [file pone.0225928.s015.xlsx]

## Sheet: face rubbing
PD
			0-5	5-10	10-15	15-20	20-25	25-30	30-35	35-40	40-45	45-50	50-55	55-60
		1	69	10	20	59	25	61	36	33	3	3	10	0
		2	88	5	30	43	24	52	11	1	28	0	0	0
		3	105	7	20	40	33	40	25	20	15	5	5	0
		4	55	18	24	59	25	30	19	15	0	16	4	0
		5	55	5	15	25	25	48	21	13	0	0	9	0
sham
		1	51	0	0	52	11	27	27	18	0	7	6	0
		2	45	12	58	34	7	27	27	2	21	4	0	0
		3	55	11	28	51	42	72	62	50	36	0	0	0
		4	90	15	0	17	14	46	46	0	0	29	0	0
		5	39	13	0	0	30	0	0	19	15	13	0	0

## Sheet: c-fos in Vc
	PD			sham
	non stimulation	formalin injection		non stimulation	formalin injection
	11	154		8	109
	12	134		6	112
	16	112		8	118
	12	118		6	117
	14	123		11	112
	19	172		12	111
	13	205		11	114
	14	190		12	113
	12	192		8	109
	8	222		13	107
	10	160		15	114
	15	158		10	112
	13	156		7	101
	9	150		8	89
	13	172		12	104
	9	154		8	94
	12	134		11	89
	11	114		14	88
	9	118		11	83
	10	128		10	97
	16	172		15	114
	13	205		12	104
	10	180		11	89
	15	191		8	105
	8	200		13	108
non-stimulation	formalin injection
10.04	12.8667	101.82	155.267
0.536322	4.56105	3.56411	18.4719

## Sheet: c-Fos in PVN
non stimulation					formalin administration
sham	6-OHDA				sham		6-OHDA
34		26			209		112
10		19			158		115
7		13			151		117
8		9			79		66
6		11			39		41
29		34			234		186
11		21			199		173
12		13			151		115
20		15			110		69
9		6			42		44
26		28			237		181
21		19			164		145
8		15			134		140
10		9			100		79
12		14			46		46
35		39			229		182
19		26			192		173
23		10			161		87
6		17			97		60
5		4			40		42
25		32			206		150
18		23			209		142
13		12			138		100
7		24			73		73
5		5			51		45

## Sheet: TH-IRcells, TH negative cells
TH immunoraactive cells in SNpc									TH negative cells in SNpc
non stimulation				formalin administration					non stimulation				formalin administration
sham		6-OHDA		sham		6-OHDA			sham		6-OHDA		sham		6-OHDA
44		4		40		0			182		154		206		145
66		22		65		22			322		281		192		103
90		45		66		42			340		343		351		130
110		51		129		62			469		402		368		442
101		49		105		53			358		365		402		341
78		53		75		47			356		421		453		328
71		21		71		27			266		343		323		484
92		28		80		17			345		317		332		505
58		12		70		7			229		241		302		310
33		2		45		4			209		152		233		270
13		10		92		8			162		185		181		182
51		25		94		23			233		263		312		311
45		30		50		35			383		424		364		232
125		56		80		30			473		389		441		248
90		46		65		37			442		391		413		272
66		30		66		42			330		342		462		375
42		26		71		43			363		328		352		407
68		29		56		30			329		329		311		424
60		6		60		16			251		340		302		464
39		2		39		11			235		269		231		371
31		2		60		7			154		175		164		160
90		28		50		26			263		307		305		243
92		41		63		42			385		341		406		237
104		73		65		26			423		420		393		384
93		59		104		48			413		401		406		416
67		21		71		28			349		309		334		455
73		34		74		34			355		332		311		337
69		23		59		31			336		324		373		321
65		6		74		25			321		262		262		215
30		6		71		15			192		201		303		260
32		9		64		11			126		149		162		180
75		21		114		33			312		329		323		247
90		34		72		29			451		333		316		350
101		42		76		43			394		434		423		447
68		39		78		46			383		465		443		513
92		52		82		31			353		326		421		468
47		30		66		32			316		344		331		359
35		18		81		29			307		307		361		329
65		21		70		24			270		252		301		312
41		6		60		8			231		211		273		209
75		12		74		8			192		144		172		153
80		24		78		26			393		275		245		259
106		49		71		36			441		407		331		381
86		36		90		46			494		441		463		424
81		64		71		44			382		384		431		409
58		30		77		42			410		347		392		348
64		24		57		36			374		314		362		314
55		24		55		37			365		345		312		310
41		10		58		8			318		323		303		317
28		7		33		9			228		211		216		251
